# Supplementary material for: Cryptic diversity and virulence of Beauveria bassiana recovered from Lycorma delicatula (spotted lanternfly) in eastern Pennsylvania
Source: Front Insect Sci. 2023 Apr 25;3:1127682. doi: 10.3389/finsc.2023.1127682 (PMC10926454; doi:10.3389/finsc.2023.1127682)
Supplement: Supplementary file 2 [file Table_1.xlsx]

## Sheet: sample info
Coll date	Sample ID	Collection site	Host	Stage	SLF adult sex	EPF species	B. bassiana genotype	Notes
2018-10-09	18-356	Angora Fruit Farm	acalypterate fly	-	N/A	Beauveria bassiana	V
2019-10-01	19-508	Angora Fruit Farm	vespid	adult		Beauveria brongniartii	-	non-target; yellow-jacket wasp
2018-05-23	17-436	Fleetwood	SLF	adult	N/A	Beauveria bassiana	A	adults that died in 2017
2018-05-23	17-438	Fleetwood	SLF	adult	N/A	Beauveria bassiana	A	adults that died in 2017
2018-05-23	17-439	Fleetwood	SLF	adult	N/A	Beauveria bassiana	A	adults that died in 2017
2018-05-23	17-441	Boyertown Reservoir	SLF	adult	N/A	Beauveria bassiana	A	adults that died in 2017
2018-10-09	18-2	Conrad Road	SLF	adult	N/A	Beauveria bassiana	A
2018-10-09	18-4	Conrad Road	SLF	adult	N/A	Beauveria bassiana	A
2018-10-09	18-5	Conrad Road	SLF	adult	N/A	Beauveria bassiana	A
2018-10-09	18-6	Conrad Road	SLF	adult	N/A	Beauveria bassiana	A
2018-10-09	18-8	Conrad Road	SLF	adult	N/A	Beauveria bassiana	A
2018-10-09	18-14	Conrad Road	SLF	adult	N/A	Beauveria bassiana	A
2018-10-09	18-45	Angora Fruit Farm	SLF	adult	N/A	Beauveria bassiana	A
2018-10-09	18-47	Angora Fruit Farm	SLF	adult	N/A	Beauveria bassiana	A
2018-10-09	18-59	Angora Fruit Farm	SLF	adult	N/A	Beauveria bassiana	A
2018-10-09	18-62	Angora Fruit Farm	SLF	adult	N/A	Beauveria bassiana	A
2018-10-09	18-64	Angora Fruit Farm	SLF	adult	N/A	Beauveria bassiana	A
2018-10-09	18-68	Angora Fruit Farm	SLF	adult	N/A	Beauveria bassiana	A
2018-10-09	18-92	Angora Fruit Farm	SLF	adult	N/A	Beauveria bassiana	A
2018-10-09	18-97	Angora Fruit Farm	SLF	adult	N/A	Beauveria bassiana	A
2018-10-09	18-99	Angora Fruit Farm	SLF	adult	N/A	Beauveria bassiana	A
2018-10-09	18-101	Angora Fruit Farm	SLF	adult	N/A	Beauveria bassiana	A
2018-10-09	18-102	Angora Fruit Farm	SLF	adult	N/A	Beauveria bassiana	A
2018-10-09	18-165	Angora Fruit Farm	SLF	adult	N/A	Beauveria bassiana	A
2018-10-04	18-281	Schuler Rd	SLF	adult	N/A	Beauveria bassiana	A
2018-10-04	18-288	Schuler Rd	SLF	adult	N/A	Beauveria bassiana	A
2018-10-04	18-289	Schuler Rd	SLF	adult	N/A	Beauveria bassiana	A
2018-10-04	18-290	Schuler Rd	SLF	adult	N/A	Beauveria bassiana	A
2018-10-04	18-291	Schuler Rd	SLF	adult	N/A	Beauveria bassiana	A
2018-10-06	18-374	Penn State Berks	SLF	adult	N/A	Beauveria bassiana	A	Collected by A. Davis
2018-10-04	18-377	Kutztown Uni	SLF	adult	N/A	Beauveria bassiana	A
2018-10-09	18-396	Kutztown Uni	SLF	adult	N/A	Beauveria bassiana	A	Collected by K. Murman & S. Cannon
2018-10-09	18-422	Pottstown Quarry	SLF	adult	N/A	Beauveria bassiana	A	Collected by K. Murman & S. Cannon
2018-10-09	18-424	Pottstown Quarry	SLF	adult	N/A	Beauveria bassiana	A	Collected by K. Murman & S. Cannon
2018-05-23	18-434	Fleetwood	ant	adult	-	Beauveria bassiana	A
2018-09-30	18-442	Lilitz	SLF	adult	N/A	Beauveria bassiana	A	L. Barringer
2019-09-19	19-477	Blandon	SLF	adult	F	Beauveria bassiana	A	adult female
2019-09-19	19-482	Sinking Spring	SLF	adult	N/A	Beauveria bassiana	A	adult (broken body)
2019-10-01	19-494	Sinking Spring	SLF	adult	M	Beauveria bassiana	A	adult male (collected dead)
2019-10-01	19-507	Angora Fruit Farm	SLF	adult	F	Beauveria bassiana	A	adult female (collected dead)
2019-10-20	19-515	Sinking Spring	SLF	adult	M	Beauveria bassiana	A	adult male (collected dead)
2018-10-09	18-3	Conrad Road	SLF	adult	N/A	Beauveria bassiana	B
2018-10-09	18-9	Conrad Road	SLF	adult	N/A	Beauveria bassiana	B
2018-10-09	18-31	Conrad Road	SLF	adult	N/A	Beauveria bassiana	B
2018-10-09	18-58	Angora Fruit Farm	SLF	adult	N/A	Beauveria bassiana	B
2018-10-04	18-282	Schuler Rd	SLF	adult	N/A	Beauveria bassiana	B
2018-10-04	18-287	Schuler Rd	SLF	adult	N/A	Beauveria bassiana	B
2018-10-09	18-357	Conrad Road	stonefly	adult	N/A	Beauveria bassiana	B
2018-10-09	18-388	Kutztown Uni	SLF	adult	N/A	Beauveria bassiana	B	Collected by K. Murman & S. Cannon
2018-10-09	18-389	Kutztown Uni	SLF	adult	N/A	Beauveria bassiana	B	Collected by K. Murman & S. Cannon
2018-10-09	18-392	Kutztown Uni	SLF	adult	N/A	Beauveria bassiana	B	Collected by K. Murman & S. Cannon
2018-10-09	18-395	Kutztown Uni	SLF	adult	N/A	Beauveria bassiana	B	Collected by K. Murman & S. Cannon
2019-09-18	19-470	Blandon	SLF	adult	F	Beauveria bassiana	B	adult female
2020-09-14	20-022	Conrad Road	SLF	adult	F	Beauveria bassiana	B
2020-08-31	20-027	Treichler's Bridge	SLF	adult	F	Beauveria bassiana	B	collected dead w/ spores; verified (E.C. 9/22)
2020-09-15	20-030	Hill Road	moth	adult	N/A	Beauveria bassiana	B	non-target Pyralidae; found near base of Ailanthus tree and other SLF
2020-09-15	20-034	Hill Road	SLF	adult	F	Beauveria bassiana	B	collected dead w/ spores; verified (E.C. 9/22)
2020-09-15	20-036	Blandon	SLF	adult	F	Beauveria bassiana	B	collected dead w/ spores; verified (E.C. 9/22)
2020-10-08	20-071	Conrad Road	SLF	adult	?	Beauveria bassiana	B	coll on ground
2020-10-15	20-125	Conrad Road	SLF	adult	M	Beauveria bassiana	B	coll on ground; spores on Oct-19 (4 d later)
2020-10-15	20-130	Conrad Road	SLF	adult	F	Beauveria bassiana	B	coll on ground; spores on Oct-19 (4 d later)
2020-10-15	20-133	Conrad Road	SLF	adult	?	Beauveria bassiana	B	coll on ground; already had spores
2020-10-15	20-135	Conrad Road	SLF	adult	F	Beauveria bassiana	B	coll on ground; already had spores
2020-10-15	20-154	Sinking Spring	SLF	adult	M	Beauveria bassiana	B	coll on ground; spores on Oct-19 (4 d later)
2020-10-21	20-221	Angora Fruit Farm	SLF	adult	M	Beauveria bassiana	B	Spores on Oct-24 (3 d later)
2020-10-21	20-252	Schuler Rd	SLF	adult	F	Beauveria bassiana	B	Spores on Oct-24 (3 d later)
2020-11-03	20-277	Sinking Spring	SLF	adult	F	Beauveria bassiana	B
2018-10-09	18-46	Angora Fruit Farm	SLF	adult	N/A	Beauveria bassiana	C
2018-10-09	18-57	Angora Fruit Farm	SLF	adult	N/A	Beauveria bassiana	C
2018-10-04	18-283	Schuler Rd	SLF	adult	N/A	Beauveria bassiana	D
2018-10-17	18-332	Schuler Rd	SLF	adult	N/A	Beauveria bassiana	D
2018-10-04	18-376	Kutztown Uni	nitidulid beetle	adult	N/A	Beauveria bassiana	D
2018-10-09	18-12	Conrad Road	SLF	adult	N/A	Beauveria bassiana	E
2018-10-09	18-56	Angora Fruit Farm	SLF	adult	N/A	Beauveria bassiana	E
2018-10-09	18-98	Angora Fruit Farm	SLF	adult	N/A	Beauveria bassiana	E
2020-09-14	20-023	Conrad Road	SLF	adult	N/A	Beauveria bassiana	E
2020-11-02	20-326	Lancaster Central Park	SLF	adult	M	Beauveria bassiana	E	Collected by J. Baker and R Whitfield
2018-10-17	18-326	Schuler Rd	SLF	adult	N/A	Beauveria bassiana	F
2018-10-17	18-345	Schuler Rd	SLF	adult	N/A	Beauveria bassiana	F
2018-10-09	18-391	Kutztown Uni	SLF	adult	N/A	Beauveria bassiana	F	Collected by K. Murman & S. Cannon
2018-10-17	18-328	Schuler Rd	SLF	adult	N/A	Beauveria bassiana	G
2018-10-09	18-94	Angora Fruit Farm	SLF	adult	N/A	Beauveria bassiana	H
2018-10-09	18-432	Conrad Road	SLF	adult	N/A	Beauveria bassiana	H
2018-10-17	18-330	Schuler Rd	SLF	adult	N/A	Beauveria bassiana	I
2018-10-09	18-423	Pottstown Quarry	SLF	adult	N/A	Beauveria bassiana	I	Collected by K. Murman & S. Cannon
2018-10-09	18-425	Pottstown Quarry	SLF	adult	N/A	Beauveria bassiana	I	Collected by K. Murman & S. Cannon
2018-10-09	18-427	Pottstown Quarry	SLF	adult	N/A	Beauveria bassiana	I	Collected by K. Murman & S. Cannon
2018-10-09	18-428	Pottstown Quarry	SLF	adult	N/A	Beauveria bassiana	I	Collected by K. Murman & S. Cannon
2018-10-09	18-430	Pottstown Quarry	SLF	adult	N/A	Beauveria bassiana	I	Collected by K. Murman & S. Cannon
2019-10-01	19-501	Angora Fruit Farm	SLF	adult	M	Beauveria bassiana	I	adult male (collected dead)
2020-10-08	20-117	Angora Fruit Farm	SLF	adult	M?	Beauveria bassiana	I	agar on Oct-9; already had spores
2020-10-21	20-210	Conrad Road	SLF	adult	M	Beauveria bassiana	I
2020-10-21	20-247	Angora Fruit Farm	SLF	adult	M	Beauveria bassiana	I	Spores on Oct-23 (2 d later)
2018-10-04	18-285	Schuler Rd	SLF	adult	N/A	Beauveria bassiana	J
2018-10-17	18-333	Schuler Rd	SLF	adult	N/A	Beauveria bassiana	K
2019-09-18	19-473	Blandon	SLF	adult	N/A	Beauveria bassiana	K	adult (collected dead)
2018-10-09	18-21	Conrad Road	SLF	adult	N/A	Beauveria bassiana	L
2018-10-09	18-52	Angora Fruit Farm	SLF	adult	N/A	Beauveria bassiana	L
2018-10-09	18-54	Angora Fruit Farm	SLF	adult	N/A	Beauveria bassiana	L
2018-10-09	18-60	Angora Fruit Farm	SLF	adult	N/A	Beauveria bassiana	L
2018-10-09	18-67	Angora Fruit Farm	SLF	adult	N/A	Beauveria bassiana	L
2018-10-09	18-95	Angora Fruit Farm	SLF	adult	N/A	Beauveria bassiana	L
2018-10-09	18-100	Angora Fruit Farm	SLF	adult	N/A	Beauveria bassiana	L
2018-10-09	18-103	Angora Fruit Farm	SLF	adult	N/A	Beauveria bassiana	L
2018-10-04	18-256	Blandon	SLF	adult	N/A	Beauveria bassiana	L
2018-10-04	18-284	Schuler Rd	SLF	adult	N/A	Beauveria bassiana	L
2018-10-17	18-331	Schuler Rd	SLF	adult	N/A	Beauveria bassiana	L
2018-10-09	18-412	Pottstown Quarry	SLF	adult	N/A	Beauveria bassiana	L	Collected by K. Murman & S. Cannon
2018-10-09	18-429	Pottstown Quarry	SLF	adult	N/A	Beauveria bassiana	L	Collected by K. Murman & S. Cannon
2018-10-09	18-431	Pottstown Quarry	SLF	adult	N/A	Beauveria bassiana	L	Collected by K. Murman & S. Cannon
2019-09-18	19-472	Blandon	SLF	adult	F	Beauveria bassiana	L	adult female (collected dead)
2019-09-18	19-474	Blandon	SLF	adult	N/A	Beauveria bassiana	L	adult on tree trunk
2019-09-19	19-479	Sinking Spring	SLF	adult	F	Beauveria bassiana	L	adult female
2019-10-10	19-514	Sinking Spring	SLF	adult	F	Beauveria bassiana	L	big adult female (collected dead)
2019-10-22	19-525	Angora Fruit Farm	SLF	adult	M	Beauveria bassiana	L	adult male; collected alive on 10/10/2019 and reared on Ailanthus; died on 10/22/2019 (12 d later)
2019-10-12	19-529	Sinking Spring	SLF	adult	F	Beauveria bassiana	L	adult female; collected alive on 10/10/2019 and reared on Ailanthus; died on 10/12/2019 (2 d later)
2020-09-14	20-008	Angora Fruit Farm	SLF	adult	M	Beauveria bassiana	L
2020-09-15	20-032	Blandon	SLF	adult	M	Beauveria bassiana	L	collected dead w/ spores; verified (E.C. 9/22)
2020-09-15	20-033	Blandon	SLF	adult	M	Beauveria bassiana	L	collected dead w/ spores; verified (E.C. 9/22)
2020-10-15	20-149	Sinking Spring	SLF	adult	M	Beauveria bassiana	L	coll on ground; spores on Oct-19 (4 d later)
2020-10-15	20-150	Sinking Spring	SLF	adult	M	Beauveria bassiana	L	coll on ground; spores on Oct-19 (4 d later)
2020-11-03	20-274	Sinking Spring	SLF	adult	F	Beauveria bassiana	L
2020-11-02	20-321	Overlook Park	SLF	adult	F	Beauveria bassiana	L	Collected by J. Baker and R Whitfield
2020-11-02	20-322	Overlook Park	SLF	adult	M	Beauveria bassiana	L	Collected by J. Baker and R Whitfield
2020-11-02	20-323	Overlook Park	SLF	adult	M	Beauveria bassiana	L	Collected by J. Baker and R Whitfield
2020-11-02	20-324	Overlook Park	SLF	adult	M	Beauveria bassiana	L	Collected by J. Baker and R Whitfield
2020-11-02	20-325	Overlook Park	SLF	adult	F	Beauveria bassiana	L	Collected by J. Baker and R Whitfield
2020-11-02	20-327	Lancaster Central Park	SLF	adult	M	Beauveria bassiana	L	Collected by J. Baker and R Whitfield
2020-11-02	20-330	Greenwood Apts	SLF	adult	F	Beauveria bassiana	L	Collected by J. Baker and R Whitfield
2020-11-02	20-332	Greenwood Apts	SLF	adult	F	Beauveria bassiana	L	Collected by J. Baker and R Whitfield
2020-11-02	20-333	Greenwood Apts	SLF	adult	M	Beauveria bassiana	L	Collected by J. Baker and R Whitfield
2020-11-02	20-334	Greenwood Apts	SLF	adult	F	Beauveria bassiana	L	Collected by J. Baker and R Whitfield
2020-11-02	20-335	Greenwood Apts	SLF	adult	F	Beauveria bassiana	L	Collected by J. Baker and R Whitfield
2020-11-02	20-336	Greenwood Apts	SLF	adult	F	Beauveria bassiana	L	Collected by J. Baker and R Whitfield
2020-11-05	20-338	Schuylkill Center for Environmental Education	SLF	adult	?	Beauveria bassiana	L
2018-10-09	18-65	Angora Fruit Farm	SLF	adult	N/A	Beauveria bassiana	M
2018-10-09	18-61	Angora Fruit Farm	SLF	adult	N/A	Beauveria bassiana	N
2019-10-01	19-503	Sinking Spring	SLF	adult	F	Beauveria bassiana	N	adult female (collected dead)
2020-09-14	20-019	Angora Fruit Farm	SLF	adult	F	Beauveria bassiana	N
2020-08-31	20-029	Angora Fruit Farm	SLF	adult	M	Beauveria bassiana	N	collected dead w/ spores; verified (E.C. 9/22)
2018-10-09	18-63	Angora Fruit Farm	SLF	adult	N/A	Beauveria bassiana	O
2018-10-09	18-426	Pottstown Quarry	SLF	adult	N/A	Beauveria bassiana	O	Collected by K. Murman & S. Cannon
2020-09-15	20-035	Blandon	SLF	adult	M	Beauveria bassiana	O	collected dead w/ spores; verified (E.C. 9/22)
2018-10-09	18-393	Kutztown Uni	SLF	adult	N/A	Beauveria bassiana	Q	Collected by K. Murman & S. Cannon
2018-10-09	18-93	Angora Fruit Farm	SLF	adult	N/A	Beauveria bassiana	S
2018-10-17	18-329	Schuler Rd	SLF	adult	N/A	Beauveria bassiana	T
2018-10-09	18-399	Pottstown Quarry	SLF	adult	N/A	Beauveria bassiana	I	Collected by K. Murman & S. Cannon
2018-05-23	17-435	Fleetwood	SLF	adult	N/A	Beauveria bassiana	V	adults that died in 2017
2018-10-09	18-49	Angora Fruit Farm	SLF	adult	N/A	Beauveria bassiana	V
2020-09-15	20-031	Hill Road	SLF	adult	M	Beauveria bassiana	V	collected dead w/ spores; verified (E.C. 9/22)
2020-11-02	20-337	Greenwood Apts	SLF	adult	F	Beauveria bassiana	V	Collected by J. Baker and R Whitfield
2019-09-19	19-483	Sinking Spring	SLF	adult	N/A	Beauveria bassiana	Y	adult (collected dead)
2019-09-19	19-484	Sinking Spring	SLF	adult	F	Beauveria bassiana	Y	adult female (collected dead)
2019-09-19	19-485	Sinking Spring	SLF	adult	M	Beauveria bassiana	Y	adult male (collected dead)
2020-11-02	20-320	Overlook Park	SLF	adult	M	Beauveria bassiana	Y	Collected by J. Baker and R Whitfield
2019-05-23	19-454	Leesport	SLF	nymph (1st)		Beauveria bassiana	A	1st instar; died 7 d later reared on potted grapevines
2019-06-07	19-457	Leesport	SLF	nymph (1st)		Beauveria bassiana	A	1st instar; died 3 d later reared on potted grapevines
2019-06-07	19-458	Leesport	SLF	nymph (1st)		Beauveria bassiana	A	1st instar; died 3 d later reared on potted grapevines
2019-06-07	19-455	Leesport	SLF	nymph (1st)		Beauveria bassiana	B	1st instar; died 3 d later reared on potted grapevines
2019-06-07	19-456	Leesport	SLF	nymph (1st)		Beauveria bassiana	C	1st instar; died 3 d later reared on potted grapevines
2018-06-26	18-433	Blandon	SLF	nymph (2nd)		Beauveria bassiana	A	Collected live. Died naturally while rearing on potted grapevines.
2019-10-01	19-493	Sinking Spring	SLF	nymph (4th)		Beauveria bassiana	A	4th instar nymph
2019-09-19	19-478	Sinking Spring	SLF	nymph (4th)		Beauveria bassiana	L	4th instar nymph
2019-09-19	19-481	Sinking Spring	SLF	nymph (4th)		Beauveria bassiana	L	4th instar nymph
2019-10-01	19-495	Sinking Spring	SLF	nymph (4th)		Beauveria bassiana	L	4th instar nymph

## Sheet: genotypes bloc
Genotype	Sequence for bloc
A	ATGACCTGGAGCGACCGAAGCGTGCGCGCTGCGACAATTCAGTCATGCCCGATATGCTGCGCCTGCTCGCCTCCCGACAGGATCTGCTTGAGGATCTTCAGGCGAGGTTCATTGCGAGCGGCGCAAGGATCAAGCCTTGGAAGCAGCAAGATCTCTCTGTTCGTAAAAGGGCATCAGTTTCGCCCAACTCGACAGACACTGGTGCGGAATGCGTGGAGCGCGGCTCGGCCACTTCGGGAAGTGCAAGCGGTACAGCAGCCTTGCCCACAGGCACCAACGCGCCAAAGTCGTCGGCATTTACATTGCAGTGTCCATCCGCACTTTCCATCGTCTTTGTACTCGCTCTCACTCTAGTCCTCCACTGAGAGAGTAATACTCACAGGTCAAAGAGTTGACGGT…
B	ATGACCTGGAGCGACCGAAGCGTGCGCGCTGCGACAATTCAGTCATGCCCGATATGCTGCGCCTGCTCGCCTCCCGACAGGATCTGCTTGAGGATCTTCAGGCGAGGTTCATTGCGAGCGGCGCAAGGATCAAGCCTTGGAAGCAGCAAGATCTCTCTGTTCGTAAAAGGGCATCAGTTTCGCCCAACTCGACAGACACTGGTGCGGAATGCGTGGAGCGCGGCTCGGCCACTTCGGGAAGTGCAAGCGGTACAGCAGCCTTGCCCACAGGCACCAACGCGCCAAAGTCGTCGGCATTTACATTGCAGTGTCCATGGGCACTTTCCATCGTCTTTGTACTCGCTCTCACTCTAGTCCTCCACTGAGAGAGTAATACTCACAGGTCAAAGAGTTGACGGT…
C	ATGACCTGGAGCGACCGAAGCGTGCGCGCTGCGACAATTCAGTCATGCCCGATATGCTGCGCCTGCTCGCCTCCCGACAGGATCTGCTTGAGGATCTTCAGGCGAGGTTCATTGCGAGCGGCGCAAGGATCAAGCCTTGGAAGCAGCAAGATCTCTCTGTTCGTAAAAGGGCATCAGTTTCGCCCAACTCAACAGACACTGGTGCGGAATGCGTGGAGCGCGGCTCGGCCACTTCGGGAAGTGCAAGCGGTACAGCAGCCTTGCCCACAGGCACCAACGCGCCAAAGTCGTCGGCATTTACATTGCAGTGTCCATCCGCACTTTCCATCGTCTTTGTACTCGCTCTCACTCTAGTCCTCCACTGAGAGAGTAATACTCACAGGTCAAAGAGTTGACGGT…
D	ATGACCTGGAGCGACCGAAGCGTGCGCGCTGCGACAATTCAGTCATGCCCGATATGCTGCGCCTGCTCGCCTCCCGACAGGATCTGCTTGAGGATCTTCAGGCGAGGTTCATTGCGAGCGGCGCAAGGATCAAGCCTTGGAAGCAGCAAGATCTCTCTGTTCGTAAAAGGGCATCAGTTTCGCCCAACTCAACAGACACTGGTGCGGAATGCGTGGAGCGCGGCTCGGCCACTTCGGGAAGTGCAAGCGGTACAGCAGCCTTGCCCACAGGCACCAACGCGCCAAAGTCGTCGGCATTTACATTGCAGTGTCCATCCGCACTTTCCATCGTCTTTGTACTCGCTCTCACTCTAGTCCTCCACTGAGAGAGTAATACTCACAGGTCAAAGAGTTGACGGT…
E	ATGGCTTGGAGCGACCGAAGCGTGCGCGCTGCGACAATTCAGTCATGCCCGATATGCTGCGCCTGCTCGCCTCCCGACAGGATCTGCTTGAGGATCTTCAGGCGAGGTTCATTGCGAGCGGTGCAAGAATCAAGCCTTGGAAGCAGGAAAGTCTCCCTATTCGCAAGAGGGCATCAGTTTCGCCCAACTCAACAGACATTGGTGCGGAATGCGTGGAGCGCGGCTCGGCCACTTCGGGGAGTGCAAGCGGTACAGCGGCCTTGCCCACAGGCACCAACGCGCCAAAGTCGTCGGCATTTACATTGCAGTGTCCATCCGCACTTTCCATCGTCTTTGTACTCGCTCTCACTCTAGTCCTCCACTGAGAGAGTAATACTCACAGGTCAAAGAGTTGACGGT…
F	ATGACCTGGAGCGACCGAAGCGTGCGCGCTGCGACAATTCAGTCATGCCCGATATGCTGCGCCTGCTCGCCTCCCGACAGGATCTGCTGGAGGATCTTCAGGCGAGGTTCATTGCGAGCGGCGCAAGAATCAAGCCTTGGAAGCAGCAAGATCTCTCTGTTCGTAAAAGGGCATCAGTTTCGCCCAACTCAACAGACACTGGTGCGGAATGCGTGGAGCGCGGCTCGGCCACTTCGGGGAGTGCAAGCGGTACAGCGGCCTTGCCCACAGGCACCAACGCACCAAAGTCATTGGCATTTACATTGCAGTGTCCATCCGCACTTTCCATCGTCTTTGTACTCGCTCTCACTCTCATCCTCCACTGAGAGAGGAATACTCACAGGTCAAATAGATGACGGT…
G	ATGACCTGGAGCGACCGAAGCGTGCGCGCTGCGACAATTCAGTCATGCCCGATATGCTGCGCCTGCTCGCCTCCCGACAGGATCTGCTGGAGGATCTTCAGGCGAGGTTCATTGCGAGCGGCGCAAGAATCAAGCCTTGGAAGCAGCAAGATCTCTCTGTTCGTAAAAGGGCATCAGTTTCGCCCAACTCAACAGACACTGGTGCGGAATGCGTGGAGCGCGGCTCGGCCACTTCGGGGAGTGCAAGCGGTACAGCGGCCTTGCCCACAGAAACCAACGCGCCAAAGTCATTGGCATTCACATTGCAGTGTCCAGCCGCACTTTCCATCGTCTTTGTACTCGCTCTCACTCTAGTCCTCCACTGAGAGAGTAATGCTCACAGGTCAAAGAGTTGACGGT…
H	ATGACCTGGAGCGACCGAAGCGTGCGCGCTGCGACAATTCAGTCATGCCCGATATGCTGCGCCTGCTCGCCTCCCGACAGGATCTGCTGGAGGATCTTCAGGCGAGGTTCATTGCGAGCGGCGCAAGAATCAAGCCTTGGAAGCAGCAAGATCTCTCTGTTCGTAAAAGGGCATCAGTTTCGCCCAACTCAACAGACACTGGTGCGGAATGCGTGGAGCGCGGCTCGGCCACTTCGGGGAGTGCAAGCGGTACAGCGGCCTTGCCCACAGAAACCAACGCGCCAAAGTCATTGGCATTCACATTGCAGTGTCCAGCCGCACTTTCCATCGTCTTTGTACTCGCTCTCACTCTAGTCCTCCACTGAGAGAGTAATGCTCACAGGTCAAAGAGTTGACGGT…
I	ATGGCTTGGAACGACCGAAGCGTGCGCGTTGCGACAACTCAGTCATGCCCGATATGCTGCGCCTGCTCGCCTCCCGACAGGATCTGCTGGAGGATCTTCAGGCGAGATTCATTGCGAGCGGCGCAAGGATCAAGCCTTGGAAGCAGCAACATGTCTCTGTTCATAAGAGGGCATCAGTTTCGCCCAACTCAACAGACACTGGTGCGGAATGCGTGGAGCGCGGCTCGGCCACTTCGGGGAGTGGAAGCGGTACCGCGGCCTTGCCCACAGAAACCAACGCGCCAAAGTCATTGGCATTTACATTGCAGTGTCCAGCCGCACTTTCCATCGTCTTTGTACTGGCTCTCACTCTAGTCCTCCACTGAGAGAGAAATACTCACAGGTCAAATAGTTGACGGT…
J	ATGGCTTGGAACGACCGAAGCGTGCGCGTTGCGACAACTCAGTCATGCCCGATATGCTGCGCCTGCTCGCCTCCCGACAGGATCTGCTGGAGGATCTTCAGGCGAGATTCATTGCGAGCGGCGCAAGAATCAAGCCTTGGAAGCAGCAAGATGTCTCTGTTCATAAGAGGGCATCAGTTTCGCCCAACTCAACAGACACTGGTGCGGAATGCGTGGAGCGCGGCTCGGCCACTTCGGGGAGTGCAAGCGGTACCGCGGCCTTGCCCACAGAAACCAACGCGCCAAAGTCATTGGCATTTACATTGCAGTGTCCAACCGCACTTTCCATCGTCTTTGTACTCGCTCTCACCCTAGTCCTCCACTGAGAGGGTAATACTCACAGGTCAAATAGTTGACAGT…
K	ATGGCTTGGAACGACCGAAGCGTGCGCGTTGCGACAACTCAGTCATGCCCGATATGCTGCGCCTGCTCGCCTCCCGACAGGATCTGCTGGAGGATCTTCAGGCGAGATTCATTGCGAGCGGCGCAATAATCAAGCCTTGGAAGCAGCAAGATGTCTCTGTTCATAAGAGGGCATCAGTTTCGCCCAACTCAACAGACACTGGTGCGGAATGCGTGGAGCGCGGCTCGGCCACTTCGGGGAGTGCAAGCGGTACCGCGGCCTTGCCCACAGAAACCAACGCGCCAAAGTCATTGGCATTTACAGTGCAGTGTCCAACCGCACTTTCCATCGTCTTTGTACTGGCTCTCACTCTTGTCCTCCACTGATAGAGTAATACTCACAGGTCAAATAGTTGACAGT…
L	ATGGCTTGGAACGACCGAAGCGTGCGCGTTGCGACAACTCAGTCATGCCCGATATGCTGCGCCTGCTCGCCTCCCGACAGGATCTGCTGGAGGATCTTCAAGCGAGATTCATTGCGAGCGGCGCAAGAATCAAGCCTTGGAAGCAGCAAGATGTCTCTGTTCATAAGAGGGCATCAGTTTCGCCCAACTCAACAGACACTGGTGCGGAATGCGTGGAGCGCGGCTCGGCCACTTCGGGGAGTGCAAGCGGTACCGCGGCCTTGCCCACAGAAACCAACGCGCCAAAGTCATTGGCATTTACATTGCAGTGTCCAACCGCACTTTCCATCGTCTTTGTACTGGCTCTCACTCTTGTCCTCCACTGATAGAGTAATACTCACAGGTCAAATAGTTGACAGT…
M	ATGGCTTGGAACGACCGAAGCGTGCGCGTTGCGACAACTCAGTCATGCCCGATATGCTGCGCCTGCTCGCCTCCCGACAGGATCTGCTGGAGGATCTTCAGGCGAGATTCATTGCGAGCGGCGCAAGGATCAAGCCTTGGAAGCAGCAACATGTCTCTGTTCATAAGAGGGCATCAGTTTCGCCCAACTCAACAGACACTGGTGCGGAATGCGTGGAGCGCGGCTCGGCCACTTCGGGGAGTGCAAGCGGTACCGCGGCCTTGCCCACAGAAACCAACGCGCCAAAGTCATTGGCATTTACATTGCAGTGTCCAACCGCACTTTCCATCGTCTTTGTACTGGCTCTCACTCTTGTCCTCCACTGATAGAGTAATACTCACAGGTCAAATAGTTGACAGT…
N	ATGGCTTGGAACGACCGAAGCGTGCGCGTTGCGACAATTCAGTCATGCCCGATATGCTGCGCCTGCTCGCCTCCCGACAGGATCTGCTGGAGGATCTTCAGGCGAGATTCATTGCGAGCGGCGCAAGGATCAAGCCTTGGAAGCAGCAACATGTCTCTGTTCATAAGAGGGCATCAGTTTCGCCCAACTCAACAGACACTGGTGCGGAATGCGTGGAGCGCGGCTCGGCCACTTCGGGGAGTGCAAGCGGTACCGCGGCCTTGCCCACAGAAACCAACGCGCCAAAGTCATTGGCATTTACATTGCAGTGTCCAGCCGCACTTTCCATCGTCTTTGTACTGGCTCTCACTCTAATCCTCCACTGAGAGAGAAATACTCACAGGTCAAATAGTTGACGGT…
O	ATGGCTTGGAGCGACCGAAGCGTGCGCGTTGCGACAATTCAGTCATGCCCGATATGCTGCGCCTGCTCGCCTCCCGACAGGATCTGCTGGAGGATCTTCAGGCGAGATTCATTGCGAGCGGCGCAAGAATCAAGCCTTGGCAGCAGCAAGATGTCTCTGTTCATAAGAGGGCATCAGTTTCGCCCAACTCAACAGACACTGGTGCGGAATGCGTGGAGCGCGGCTCGGCCACTTCGGGGAGTGCAAGCGGTACCGCGGCCTTGCCCACAGAAACCAACGCGCCAAAGTCATTGGCAGTTACATTGCAGTGTCCAGCCGCACTTTCCATCGTCTTTGTACTGGCTCTCACTTTAATCCTCCACTGAGAGAGAAATACTCACAGGTCAAATAGTTGACGGT…
Q	ATGGCTTGGAACGACCGAAGCCTGCGCGTTGCGACAACTCAGTCATGCCCGATATGCTGCGCCTGCTCGCCTCCCGACAGGATCTGCTGGAGGATCTTCAGGCGAGATTCATTGCGAGCGGCGCAAGGATCAAGCCTTGGAAGCAGCAAGATGTCTCTGTTCATAAGAGGGCATCAGTTTCGCCCAACTCAACAGACACTGGTGCGGAATGCGTGGAGCGCGGCTCGGCCACTTCGGGGAGTGCAAGCGGTACCGCGGCCTTGCCCACAGAAACCAACGCGCCAAAGTCATTGGCATTTACATTGCAGTGTCCAACCGCACTTTCCATCGTCTTTGTACTGGCTCTCACTCTAATCCTCCACTGAGAGAGAAATACTCACAGGTCAAATAGTTGACGGT…
S	ATGGCTTGGAACGACCGAAGCGTGCGCGTTGCGACAACTCAGTCATGCCCGATATGCTGCGCTTGCTCGCCTCCCGACAGGATCTGCTGGAGGATCTTCAGGCGAGATTCATTGCGAGCGGCGCAAGAATCAAGCCTTGGAAGCAGCAACATGTCTCTGTTCATAAGAGGGCATCAGTTTCGCCCAACTCAACAGACACTGGTGCGGAATGCGTGGAGCGCGGCTCGGCCACTTCGGGGAGTGCCAGCGGTACCGCGGCCTTGCCCACAGAAACCAACGCGCCAAAGTCCTTGGCATTTACATTGCAGTGTCCAGCCGCACTTTCCATCGTCTTTGTACTGGCTCTCACTCTAATCCTCCACTGAGAGAGAAATACTCACAGGTCAAATAGTTGACGGT…
T	ATGGCTTGGAACGACCGAAGCGTGCGCGTTGCGACAACTCAGTCATGCCCGATATGCTGCGCCTGCTCGCCTCCCGACAGGATCTGCTGGAGGATCTTCAGGCGAGATTCATTGCGAGCGGCGCAAGGATCAAGCCTTGGAAGCAGCAACATGTCTCTGTTCATAAGAGGGCATCAGTTTCGCCCAACTCAACAGACACTGGTGCGGAATGCGTGGAGCGCGGCTCGGCCACTTCGGGGAGTGCAAGCGGTACCGCGGCCTTGCCCACAGAAACCAACGCGCCAAAGTCATTGGCATTCACATTGCAGTGTCCAACCGCACTTTCCATCGTCTTTGTACTGGCTCTCACTCTAATCCTCCACTGAGAGAGAAATACTCACAGGTCAAATAGTTGACGGT…
V	ATGGCTTGGAACGATCGAAGCGTGCGCGTTGCGACAACTCAGTCATGCCCGATATGCTGCGCCTGCTCGCCTCCCGACAGGATCTGCTGGAGGATCTTCAGGCGAGATTCATTGCGAGCGGCGCAAGAATCAAGCCTTGGAAGCAGCAAGATGTCTCTGTTCATAAGAGGGCATCAGTTTCGCGCAACTCAACAGACACTGGTGCGGAATGCGTGGAGCGCGGCTCGGCCACTTCGGGGAGTGCAAGCGGTACCGCGGCCTTGCCCACAGAAACCAACGCGCCAAAGTCATTGGCATTTACATTGCAGTGTCCAGCCGCACTTTCCATCGTCTTTGTACTGGCTCTCACTCTAGTCCTCCACTGAGAGAGAAATACTCACAGGTCAAATAGTTGACGGT…
Y	ATGGCCTGGAGCGACCGAAGCGTGCGCGCTGCGACAATTCAGTCATGCCCGATATGCTGCGCCTGCTCGCCTCTCGACGGGATCTGCTGGAGGATCTTCAGGCGAGATTCATTGCGAGCGGCGCAAGAATCAAGCCTTGGAAGCAGGAAAGTCTCCCTATTCGCAAGAGGGCATCAGTTTCGCCCAACTCAACAGACACTGGTGCGGAATGCGTGGAGCGCGGCTCGGCCACTTCGGGGAGTGCAAGCGGTACAGCGCCCTTGCCCACAGAAACCAACGCGCCAAAGTCATTGGCATTCACATTGCAGTGTCCATCCGCACTTTCCATCGTCTTTGTACTCGCTCTCACTCTAGTCCTCCACTGAGAGAGTAATACTCACAGGTCAAATAGTTGACGGT…

## Sheet: pie charts
Year infected	Coll date	Sample ID	Collection site	Host	Stage	SLF adult sex	EPF species	B. bassiana genotype	Dead/alive when collected
2018	2018-10-09	18-356	Angora Fruit Farm	acalypterate fly	-	N/A	Beauveria bassiana	V	Dead		B. bassiana genotype	# isolates
2018	2018-05-23	18-434	Fleetwood	ant	adult	-	Beauveria bassiana	A	Dead		A	44
2020	2020-09-15	20-030	Hill Road	moth	adult	N/A	Beauveria bassiana	B	Dead		B	27
2018	2018-10-04	18-376	Kutztown Uni	nitidulid beetle	adult	N/A	Beauveria bassiana	D	Dead		C	3
2018	2018-10-09	18-100	Angora Fruit Farm	SLF	adult	N/A	Beauveria bassiana	L	Dead		D	3
2018	2018-10-09	18-101	Angora Fruit Farm	SLF	adult	N/A	Beauveria bassiana	A	Dead		E	5
2018	2018-10-09	18-102	Angora Fruit Farm	SLF	adult	N/A	Beauveria bassiana	A	Dead		F	3
2018	2018-10-09	18-103	Angora Fruit Farm	SLF	adult	N/A	Beauveria bassiana	L	Dead		G	1
2018	2018-10-09	18-165	Angora Fruit Farm	SLF	adult	N/A	Beauveria bassiana	A	Dead		H	2
2018	2018-10-09	18-45	Angora Fruit Farm	SLF	adult	N/A	Beauveria bassiana	A	Dead		I	11
2018	2018-10-09	18-46	Angora Fruit Farm	SLF	adult	N/A	Beauveria bassiana	C	Dead		J	1
2018	2018-10-09	18-47	Angora Fruit Farm	SLF	adult	N/A	Beauveria bassiana	A	Dead		K	2
2018	2018-10-09	18-49	Angora Fruit Farm	SLF	adult	N/A	Beauveria bassiana	V	Dead		L	42
2018	2018-10-09	18-52	Angora Fruit Farm	SLF	adult	N/A	Beauveria bassiana	L	Dead		M	1
2018	2018-10-09	18-54	Angora Fruit Farm	SLF	adult	N/A	Beauveria bassiana	L	Dead		N	4
2018	2018-10-09	18-56	Angora Fruit Farm	SLF	adult	N/A	Beauveria bassiana	E	Dead		O	3
2018	2018-10-09	18-57	Angora Fruit Farm	SLF	adult	N/A	Beauveria bassiana	C	Dead		Q	1
2018	2018-10-09	18-58	Angora Fruit Farm	SLF	adult	N/A	Beauveria bassiana	B	Dead		S	1
2018	2018-10-09	18-59	Angora Fruit Farm	SLF	adult	N/A	Beauveria bassiana	A	Dead		T	1
2018	2018-10-09	18-60	Angora Fruit Farm	SLF	adult	N/A	Beauveria bassiana	L	Dead		V	5
2018	2018-10-09	18-61	Angora Fruit Farm	SLF	adult	N/A	Beauveria bassiana	N	Dead		Y	4
2018	2018-10-09	18-62	Angora Fruit Farm	SLF	adult	N/A	Beauveria bassiana	A	Dead
2018	2018-10-09	18-63	Angora Fruit Farm	SLF	adult	N/A	Beauveria bassiana	O	Dead
2018	2018-10-09	18-64	Angora Fruit Farm	SLF	adult	N/A	Beauveria bassiana	A	Dead
2018	2018-10-09	18-65	Angora Fruit Farm	SLF	adult	N/A	Beauveria bassiana	M	Dead
2018	2018-10-09	18-67	Angora Fruit Farm	SLF	adult	N/A	Beauveria bassiana	L	Dead
2018	2018-10-09	18-68	Angora Fruit Farm	SLF	adult	N/A	Beauveria bassiana	A	Dead
2018	2018-10-09	18-92	Angora Fruit Farm	SLF	adult	N/A	Beauveria bassiana	A	Dead
2018	2018-10-09	18-93	Angora Fruit Farm	SLF	adult	N/A	Beauveria bassiana	S	Dead
2018	2018-10-09	18-94	Angora Fruit Farm	SLF	adult	N/A	Beauveria bassiana	H	Dead
2018	2018-10-09	18-95	Angora Fruit Farm	SLF	adult	N/A	Beauveria bassiana	L	Dead
2018	2018-10-09	18-97	Angora Fruit Farm	SLF	adult	N/A	Beauveria bassiana	A	Dead
2018	2018-10-09	18-98	Angora Fruit Farm	SLF	adult	N/A	Beauveria bassiana	E	Dead
2018	2018-10-09	18-99	Angora Fruit Farm	SLF	adult	N/A	Beauveria bassiana	A	Dead
2019	2019-10-01	19-501	Angora Fruit Farm	SLF	adult	M	Beauveria bassiana	I	Dead
2019	2019-10-01	19-507	Angora Fruit Farm	SLF	adult	F	Beauveria bassiana	A	Dead
2019	2019-10-22	19-525	Angora Fruit Farm	SLF	adult	M	Beauveria bassiana	L	Alive
2020	2020-09-14	20-008	Angora Fruit Farm	SLF	adult	M	Beauveria bassiana	L	Dead
2020	2020-09-14	20-019	Angora Fruit Farm	SLF	adult	F	Beauveria bassiana	N	Dead
2020	2020-08-31	20-029	Angora Fruit Farm	SLF	adult	M	Beauveria bassiana	N	Dead
2020	2020-10-08	20-117	Angora Fruit Farm	SLF	adult	M?	Beauveria bassiana	I	Dead		B. bassiana genotype	# isolates	2017 & 2018
2020	2020-10-21	20-221	Angora Fruit Farm	SLF	adult	M	Beauveria bassiana	B	Dead		A	35
2020	2020-10-21	20-247	Angora Fruit Farm	SLF	adult	M	Beauveria bassiana	I	Dead		B	11
2018	2018-10-04	18-256	Blandon	SLF	adult	N/A	Beauveria bassiana	L	Dead		C	2
2018	2018-06-26	18-433	Blandon	SLF	nymph (2nd)		Beauveria bassiana	A	Alive		D	3
2019	2019-09-18	19-470	Blandon	SLF	adult	F	Beauveria bassiana	B	Dead		E	3
2019	2019-09-18	19-472	Blandon	SLF	adult	F	Beauveria bassiana	L	Dead		F	3
2019	2019-09-18	19-473	Blandon	SLF	adult	N/A	Beauveria bassiana	K	Dead		G	1
2019	2019-09-18	19-474	Blandon	SLF	adult	N/A	Beauveria bassiana	L	Dead		H	2
2019	2019-09-19	19-477	Blandon	SLF	adult	F	Beauveria bassiana	A	Dead		I	6
2020	2020-09-15	20-032	Blandon	SLF	adult	M	Beauveria bassiana	L	Dead		J	1
2020	2020-09-15	20-033	Blandon	SLF	adult	M	Beauveria bassiana	L	Dead		K	1
2020	2020-09-15	20-035	Blandon	SLF	adult	M	Beauveria bassiana	O	Dead		L	14
2020	2020-09-15	20-036	Blandon	SLF	adult	F	Beauveria bassiana	B	Dead		M	1
2017	2018-05-23	17-441	Boyertown Reservoir	SLF	adult	N/A	Beauveria bassiana	A	Dead		N	1
2018	2018-10-09	18-12	Conrad Road	SLF	adult	N/A	Beauveria bassiana	E	Dead		O	2
2018	2018-10-09	18-14	Conrad Road	SLF	adult	N/A	Beauveria bassiana	A	Dead		Q	1
2018	2018-10-09	18-2	Conrad Road	SLF	adult	N/A	Beauveria bassiana	A	Dead		S	1
2018	2018-10-09	18-21	Conrad Road	SLF	adult	N/A	Beauveria bassiana	L	Dead		T	1
2018	2018-10-09	18-3	Conrad Road	SLF	adult	N/A	Beauveria bassiana	B	Dead		V	3
2018	2018-10-09	18-31	Conrad Road	SLF	adult	N/A	Beauveria bassiana	B	Dead		Y	0
2018	2018-10-09	18-4	Conrad Road	SLF	adult	N/A	Beauveria bassiana	A	Dead
2018	2018-10-09	18-432	Conrad Road	SLF	adult	N/A	Beauveria bassiana	H	Dead
2018	2018-10-09	18-5	Conrad Road	SLF	adult	N/A	Beauveria bassiana	A	Dead
2018	2018-10-09	18-6	Conrad Road	SLF	adult	N/A	Beauveria bassiana	A	Dead
2018	2018-10-09	18-8	Conrad Road	SLF	adult	N/A	Beauveria bassiana	A	Dead
2018	2018-10-09	18-9	Conrad Road	SLF	adult	N/A	Beauveria bassiana	B	Dead
2020	2020-09-14	20-022	Conrad Road	SLF	adult	F	Beauveria bassiana	B	Dead
2020	2020-09-14	20-023	Conrad Road	SLF	adult	N/A	Beauveria bassiana	E	Dead
2020	2020-10-08	20-071	Conrad Road	SLF	adult	?	Beauveria bassiana	B	Dead
2020	2020-10-15	20-125	Conrad Road	SLF	adult	M	Beauveria bassiana	B	Dead
2020	2020-10-15	20-130	Conrad Road	SLF	adult	F	Beauveria bassiana	B	Dead
2020	2020-10-15	20-133	Conrad Road	SLF	adult	?	Beauveria bassiana	B	Dead
2020	2020-10-15	20-135	Conrad Road	SLF	adult	F	Beauveria bassiana	B	Dead
2020	2020-10-21	20-210	Conrad Road	SLF	adult	M	Beauveria bassiana	I	Dead
2017	2018-05-23	17-435	Fleetwood	SLF	adult	N/A	Beauveria bassiana	V	Dead
2017	2018-05-23	17-436	Fleetwood	SLF	adult	N/A	Beauveria bassiana	A	Dead
2017	2018-05-23	17-438	Fleetwood	SLF	adult	N/A	Beauveria bassiana	A	Dead
2017	2018-05-23	17-439	Fleetwood	SLF	adult	N/A	Beauveria bassiana	A	Dead
2020	2020-11-02	20-330	Graffa Pond (Greenwood Apts)	SLF	adult	F	Beauveria bassiana	L	Dead
2020	2020-11-02	20-332	Graffa Pond (Greenwood Apts)	SLF	adult	F	Beauveria bassiana	L	Dead
2020	2020-11-02	20-333	Graffa Pond (Greenwood Apts)	SLF	adult	M	Beauveria bassiana	L	Dead
2020	2020-11-02	20-334	Graffa Pond (Greenwood Apts)	SLF	adult	F	Beauveria bassiana	L	Dead
2020	2020-11-02	20-335	Graffa Pond (Greenwood Apts)	SLF	adult	F	Beauveria bassiana	L	Dead
2020	2020-11-02	20-336	Graffa Pond (Greenwood Apts)	SLF	adult	F	Beauveria bassiana	L	Dead
2020	2020-11-02	20-337	Graffa Pond (Greenwood Apts)	SLF	adult	F	Beauveria bassiana	V	Dead
2020	2020-09-15	20-031	Hill Road	SLF	adult	M	Beauveria bassiana	V	Dead
2020	2020-09-15	20-034	Hill Road	SLF	adult	F	Beauveria bassiana	B	Dead
2018	2018-10-04	18-377	Kutztown Uni	SLF	adult	N/A	Beauveria bassiana	A	Dead
2018	2018-10-09	18-388	Kutztown Uni	SLF	adult	N/A	Beauveria bassiana	B	Dead
2018	2018-10-09	18-389	Kutztown Uni	SLF	adult	N/A	Beauveria bassiana	B	Dead
2018	2018-10-09	18-391	Kutztown Uni	SLF	adult	N/A	Beauveria bassiana	F	Dead
2018	2018-10-09	18-392	Kutztown Uni	SLF	adult	N/A	Beauveria bassiana	B	Dead
2018	2018-10-09	18-393	Kutztown Uni	SLF	adult	N/A	Beauveria bassiana	Q	Dead
2018	2018-10-09	18-395	Kutztown Uni	SLF	adult	N/A	Beauveria bassiana	B	Dead
2018	2018-10-09	18-396	Kutztown Uni	SLF	adult	N/A	Beauveria bassiana	A	Dead
2020	2020-11-02	20-326	Lancaster Central Park	SLF	adult	M	Beauveria bassiana	E	Dead
2020	2020-11-02	20-327	Lancaster Central Park	SLF	adult	M	Beauveria bassiana	L	Dead
2019	2019-05-23	19-454	Leesport	SLF	nymph (1st)		Beauveria bassiana	A	Alive
2019	2019-06-07	19-455	Leesport	SLF	nymph (1st)		Beauveria bassiana	B	Alive
2019	2019-06-07	19-456	Leesport	SLF	nymph (1st)		Beauveria bassiana	C	Alive
2019	2019-06-07	19-457	Leesport	SLF	nymph (1st)		Beauveria bassiana	A	Alive
2019	2019-06-07	19-458	Leesport	SLF	nymph (1st)		Beauveria bassiana	A	Alive
2018	2018-09-30	18-442	Lilitz	SLF	adult	N/A	Beauveria bassiana	A	Dead
2020	2020-11-02	20-320	Overlook Park	SLF	adult	M	Beauveria bassiana	Y	Dead
2020	2020-11-02	20-321	Overlook Park	SLF	adult	F	Beauveria bassiana	L	Dead
2020	2020-11-02	20-322	Overlook Park	SLF	adult	M	Beauveria bassiana	L	Dead
2020	2020-11-02	20-323	Overlook Park	SLF	adult	M	Beauveria bassiana	L	Dead
2020	2020-11-02	20-324	Overlook Park	SLF	adult	M	Beauveria bassiana	L	Dead
2020	2020-11-02	20-325	Overlook Park	SLF	adult	F	Beauveria bassiana	L	Dead
2018	2018-10-06	18-374	Penn State Berks	SLF	adult	N/A	Beauveria bassiana	A	Dead
2018	2018-10-09	18-399	Pottstown Quarry	SLF	adult	N/A	Beauveria bassiana	U	Dead
2018	2018-10-09	18-412	Pottstown Quarry	SLF	adult	N/A	Beauveria bassiana	L	Dead
2018	2018-10-09	18-422	Pottstown Quarry	SLF	adult	N/A	Beauveria bassiana	A	Dead
2018	2018-10-09	18-423	Pottstown Quarry	SLF	adult	N/A	Beauveria bassiana	I	Dead
2018	2018-10-09	18-424	Pottstown Quarry	SLF	adult	N/A	Beauveria bassiana	A	Dead
2018	2018-10-09	18-425	Pottstown Quarry	SLF	adult	N/A	Beauveria bassiana	I	Dead
2018	2018-10-09	18-426	Pottstown Quarry	SLF	adult	N/A	Beauveria bassiana	O	Dead
2018	2018-10-09	18-427	Pottstown Quarry	SLF	adult	N/A	Beauveria bassiana	I	Dead
2018	2018-10-09	18-428	Pottstown Quarry	SLF	adult	N/A	Beauveria bassiana	I	Dead
2018	2018-10-09	18-429	Pottstown Quarry	SLF	adult	N/A	Beauveria bassiana	L	Dead
2018	2018-10-09	18-430	Pottstown Quarry	SLF	adult	N/A	Beauveria bassiana	I	Dead
2018	2018-10-09	18-431	Pottstown Quarry	SLF	adult	N/A	Beauveria bassiana	L	Dead
2018	2018-10-04	18-281	Schuler Rd	SLF	adult	N/A	Beauveria bassiana	A	Dead
2018	2018-10-04	18-282	Schuler Rd	SLF	adult	N/A	Beauveria bassiana	B	Dead
2018	2018-10-04	18-283	Schuler Rd	SLF	adult	N/A	Beauveria bassiana	D	Dead
2018	2018-10-04	18-284	Schuler Rd	SLF	adult	N/A	Beauveria bassiana	L	Dead
2018	2018-10-04	18-285	Schuler Rd	SLF	adult	N/A	Beauveria bassiana	J	Dead
2018	2018-10-04	18-287	Schuler Rd	SLF	adult	N/A	Beauveria bassiana	B	Dead
2018	2018-10-04	18-288	Schuler Rd	SLF	adult	N/A	Beauveria bassiana	A	Dead
2018	2018-10-04	18-289	Schuler Rd	SLF	adult	N/A	Beauveria bassiana	A	Dead
2018	2018-10-04	18-290	Schuler Rd	SLF	adult	N/A	Beauveria bassiana	A	Dead
2018	2018-10-04	18-291	Schuler Rd	SLF	adult	N/A	Beauveria bassiana	A	Dead
2018	2018-10-17	18-326	Schuler Rd	SLF	adult	N/A	Beauveria bassiana	F	Dead
2018	2018-10-17	18-328	Schuler Rd	SLF	adult	N/A	Beauveria bassiana	G	Dead
2018	2018-10-17	18-329	Schuler Rd	SLF	adult	N/A	Beauveria bassiana	T	Dead
2018	2018-10-17	18-330	Schuler Rd	SLF	adult	N/A	Beauveria bassiana	I	Dead
2018	2018-10-17	18-331	Schuler Rd	SLF	adult	N/A	Beauveria bassiana	L	Dead
2018	2018-10-17	18-332	Schuler Rd	SLF	adult	N/A	Beauveria bassiana	D	Dead
2018	2018-10-17	18-333	Schuler Rd	SLF	adult	N/A	Beauveria bassiana	K	Dead
2018	2018-10-17	18-345	Schuler Rd	SLF	adult	N/A	Beauveria bassiana	F	Dead
2020	2020-10-21	20-252	Schuler Rd	SLF	adult	F	Beauveria bassiana	B	Dead
2020	2020-11-05	20-338	Schuylkill Center for Environmental Education	SLF	adult	?	Beauveria bassiana	L	Dead
2019	2019-09-19	19-478	Sinking Spring	SLF	nymph (4th)		Beauveria bassiana	L	Dead
2019	2019-09-19	19-479	Sinking Spring	SLF	adult	F	Beauveria bassiana	L	Dead
2019	2019-09-19	19-481	Sinking Spring	SLF	nymph (4th)		Beauveria bassiana	L	Dead
2019	2019-09-19	19-482	Sinking Spring	SLF	adult	N/A	Beauveria bassiana	A	Dead
2019	2019-09-19	19-483	Sinking Spring	SLF	adult	N/A	Beauveria bassiana	Y	Dead
2019	2019-09-19	19-484	Sinking Spring	SLF	adult	F	Beauveria bassiana	Y	Dead
2019	2019-09-19	19-485	Sinking Spring	SLF	adult	M	Beauveria bassiana	Y	Dead
2019	2019-10-01	19-493	Sinking Spring	SLF	nymph (4th)		Beauveria bassiana	A	Dead
2019	2019-10-01	19-494	Sinking Spring	SLF	adult	M	Beauveria bassiana	A	Dead
2019	2019-10-01	19-495	Sinking Spring	SLF	nymph (4th)		Beauveria bassiana	L	Dead
2019	2019-10-01	19-503	Sinking Spring	SLF	adult	F	Beauveria bassiana	N	Dead
2019	2019-10-10	19-514	Sinking Spring	SLF	adult	F	Beauveria bassiana	L	Dead
2019	2019-10-20	19-515	Sinking Spring	SLF	adult	M	Beauveria bassiana	A	Dead
2019	2019-10-12	19-529	Sinking Spring	SLF	adult	F	Beauveria bassiana	L	Alive
2020	2020-10-15	20-149	Sinking Spring	SLF	adult	M	Beauveria bassiana	L	Dead
2020	2020-10-15	20-150	Sinking Spring	SLF	adult	M	Beauveria bassiana	L	Dead
2020	2020-10-15	20-154	Sinking Spring	SLF	adult	M	Beauveria bassiana	B	Dead
2020	2020-11-03	20-274	Sinking Spring	SLF	adult	F	Beauveria bassiana	L	Dead
2020	2020-11-03	20-277	Sinking Spring	SLF	adult	F	Beauveria bassiana	B	Dead
2020	2020-08-31	20-027	Treichlers Bridge	SLF	adult	F	Beauveria bassiana	B	Dead
2018	2018-10-09	18-357	Conrad Road	stonefly	adult	N/A	Beauveria bassiana	B	Dead
