# Supplementary material for: Cryptic diversity and virulence of Beauveria bassiana recovered from Lycorma delicatula (spotted lanternfly) in eastern Pennsylvania
Source: Front Insect Sci. 2023 Apr 25;3:1127682. doi: 10.3389/finsc.2023.1127682 (PMC10926454; doi:10.3389/finsc.2023.1127682)
Supplement: Supplementary file 3 [file Table_2.xlsx]

## Sheet: Sheet1
Cornell SLF Beauveria Production
			Harvested conidial powder (TGAI)									Residual Substrate							Total Yield / Kg
Strain	Rep	g TGAI	spores/g	Total	mean	S.D.	mean	S.D.	g Residual substrate	spores/g	Total	Mean	S.D.	Mean	S.D.		total yield/ 100g	Total yield/ Kg	mean	S.D.		Recovery
LF02	1	4.3	148000000000	636400000000	5	0.989949	939500000000	4.28648e+11	67.5	2040000000	137700000000	66.65	1.20208	144849000000	1.01102e+10		774100000000	7741000000000	10843490000000	4.38758e+12		0.822116
	2	5.7	218000000000	1242600000000					65.8	2310000000	151998000000						1394598000000	13945980000000				0.891009
LF03	1	3.6	169000000000	608400000000	3.85	0.353553	605550000000	4.03051e+09	77.7	1470000000	114219000000	77.8	0.141421	104239000000	1.41139e+10		722619000000	7226190000000	7097890000000	1.81444e+11		0.841937
	2	4.1	147000000000	602700000000					77.9	1210000000	94259000000						696959000000	6969590000000				0.864757
LF21	1	8.1	277000000000	2243700000000	7.5	0.848528	1911900000000	4.69236e+11	64	3410000000	218240000000	65.4	1.9799	263762000000	6.43778e+10		2461940000000	24619400000000	21756620000000	4.04858e+12		0.911354
	2	6.9	229000000000	1580100000000					66.8	4630000000	309284000000						1889384000000	18893840000000				0.836304
LF58	1	6.1	174000000000	1.0614e+12	6.35	0.353553	1203900000000	2.01525e+11	62.5	1990000000	124375000000	61.95	0.777817	123587500000	1.11369e+09		1185775000000	11857750000000	13274875000000	2.00412e+12		0.895111
	2	6.6	204000000000	1346400000000					61.4	2000000000	122800000000						1469200000000	14692000000000				0.916417
LF45	1	4.4	141000000000	620400000000	5.2	1.13137	763200000000	2.0195e+11	65.1	2300000000	149730000000	65.2	0.141421	149960000000	3.25269e+08		770130000000	7701300000000	9131600000000	2.02275e+12		0.805578
	2	6	151000000000	906000000000					65.3	2300000000	150190000000						1056190000000	10561900000000				0.8578
LF67	1	5.3	157000000000	832100000000	5.6	0.424264	967700000000	1.91767e+11	70.2	2140000000	150228000000	71.45	1.76777	150722000000	6.98621e+08		982328000000	9823280000000	11184220000000	1.92466e+12		0.847069
	2	5.9	187000000000	1103300000000					72.7	2080000000	151216000000						1254516000000	12545160000000				0.879463
GHA	1	10.9	131000000000	1427900000000	10.2333	0.650641	1.25777e+12	1.48787e+11	54	521000000	28134000000	52.1667	1.60728	3.49768e+10	6.49047e+09		1456034000000	14560340000000	12927435000000	1.42561e+12		0.980678
	2	9.6	120000000000	1152000000000					51.5	797000000	41045500000						1193045500000	11930455000000				0.965596
	3	10.2	117000000000	1193400000000					51	701000000	35751000000						1229151000000	12291510000000				0.970914
		Yield (conidia/Kg substrate)
		Strain	mean	S.D.	Viability
		LF-02-A*	10843490000000	4.38758e+12	0.95
		LF-03-B	7097890000000	1.81444e+11	0.95
		LF-21-L*	21756620000000	4.04858e+12	0.92
		LF-45-A	13274875000000	2.00412e+12	0.94
		LF-58-B*	9131600000000	2.02275e+12	0.91
		LF-67-L	11184220000000	1.92466e+12	0.94
		GHA	12927435000000	1.42561e+12	0.98
